# Supplementary material for: Intraspecific Phenotypic Variation and Morphological Divergence of Strains of Folsomia candida (Willem) (Collembola: Isotomidae), the "Standard" Test Springtaill
Source: PLoS One. 2015 Sep 10;10(9):e0136047. doi: 10.1371/journal.pone.0136047 (PMC4565708; doi:10.1371/journal.pone.0136047)
Supplement: S1 Dataset — (ZIP) [file pone.0136047.s001.zip]

Archive with 9 entries (8 files):
- Data on Folsomia candida morphology.ods
- __MACOSX/
- __MACOSX/._Data on Folsomia candida morphology.ods
- Folsomia candida morphology.txt
- __MACOSX/._Folsomia candida morphology.txt
- Tube and strain indentification.txt
- __MACOSX/._Tube and strain indentification.txt
- Variable description.txt
- __MACOSX/._Variable description.txt
