# Supplementary material for: Intraspecific Phenotypic Variation and Morphological Divergence of Strains of Folsomia candida (Willem) (Collembola: Isotomidae), the "Standard" Test Springtaill
Source: PLoS One. 2015 Sep 10;10(9):e0136047. doi: 10.1371/journal.pone.0136047 (PMC4565708; doi:10.1371/journal.pone.0136047)
Supplement: S1 Dataset — (ZIP) [file pone.0136047.s001.zip › Data on Folsomia candida morphology.ods]

## Sheet: Folsomia candida morphology
tube	nobind	ant.dens	post.bas.d.left	post.bas.d.right	post.outer.d.left	post.outer.d.right	post.inner.d.left	post.inner.d.right	man.anter	man.post.dist.tot	man.post.later.left	man.post.later.right	claw.tooth.left	claw.tooth.right	post.labial.basicalsetae.left	post.labial.basicalsetae.right	post.labial.add.left	post.labial.add.right	chaet.ant.I	sens.ant.I.short	sens.ant.I.long	1.lat.add.sens.Ant.III.left	1.lat.add.sens.Ant.III.right	chaetae.PAO.enligne	subc.2.upper	subc.2.lower	subc.3.upper	subc.3.lower	th.III.v.ch.left	th.III.v.ch.right
B	1	30	5	5	2	2	2	2	19	4	1	1	1		4	4	1	1	20	3	1	0	1	1	3	7	5	10	1	1
B	2	27	5	5	2	2	2	2	18	3	1	2	1		4	4	1	1	27	3	1	1		1	3	8	5	9	1	1
B	3	27	4	4	2	2	3	3	18	4	1	2	1		4	4	1	1	29	3	1			1	4	9	6	9	1	1
B	4	26	4	4	2	1	3	3	22	3	2	2	1		4	4	1	1	24	3	1	1		1	3	8	5	9	1	1
B	5	27	4	4	2	2	2	3	21	3	1	1	1		4	4	1	1	29	3	1	0		1	4	7	4	9	1	1
Q	1								16	2	1	1	0		4	4	0	0	21	3	1	0	0	0	3		7	8	2	1
Q	2	26	5	5	2	2	3	3	15	2	1	2	0		4	4	0	0	20	3	1	0	0	0	4	8	5	8	3	1
Q	3	26	5		2	2	4	2	16	0	1	1	0	0.5	4	4	0	0	23	3	1	0	0	0	4	8			2	2
Q	4	26	3		2		3			0	1	1	0	0.5	4	4	0	0	21	3	1	0	0	0	4	8	6	8	2	2
I	1	26	3		2		3		13	2	2		1	1	4	4	0	0	22	3	1	0	0	0	4	8	6	8	2	1
I	2	28	5		2		2		16	2	1		1	0	4	4	0	0	23	3	1	0	0	0	3	7	7	9	2	1
I	3	29	5	4	2	2	3	3	16	2	2	2	1	1	4	4	0	0	24					0	4	7	6	8	2	1
I	4	25	4		2				14	2	0	1	1		4	3	0	0	21	3		0		0			6	7	1	1
I	5	24	5		2		3		16	2	1	1	1		4	4	0	0	21	3	1	0		0	5	7	4	8	2	2
K	1	30	5	6	2	3	3	3	20	4	1		1	0.5	4	4	1	1	27	3	1	0		1	3	6	6	10	2	1
K	2	26	4	5	2	2	3	2	18	4	1		1	1	4	4	1	1	26	3	1	1		1	3	8	6	9	2	1
K	3	27	4		2		3		20		2	1	1		4	4	1	1	28	3	1			1					2	1
K	4		4		2		3			3			1	1	4	4	1	1						0	3				1	1
K	5	26	5		2	2	3	3	20	3			1	1	4	4	1	1				1	0	1					1	1
K	6	29	4		2	2	2	3	21				1	1	4	4	1	0				1							1
D	1	28	7	7	4	2	3	4	12	3	2	1	1	0	4	4	1	1	25	3	1	0	0	1	4	9	6	7	2	1
D	2	35	7	8	2	4	2	4	15	3	1	2	0	0	4	4	0	0		4	1			0	3	8	7		2	2
D	3		7	6	3	3	3	3	15	3	2	2			4	4	0	1	24	3	1	0		1	4	8	7	10	2	2
D	4	29	6	6	3	3	3	3	18	3	1	2	1	0.5	4	4	0	0	27	3	1	0		1	3	7	6	8	2	2
D	5		7										0	0	4	4	1	0	27	3	1	0		1	3	8	6	8	2	2
D	6	32	9		2		2		11				0	1	4	4	1	0	25	3	1	0		0	3	8	7	9	2	2
Y	1	28	5		2		2		22	3	2	2	1	1	4	4	1	1	30	4	1	1		1	4	9	7	10	2	2
Y	2	33	6	6	2	2	2	2	24	2	2	2	0.5	0.5	4	4	1	0	30	4	1	0	1	1	3	11	7	10	2	2
Y	3												1	1	4	4	1	1	30	4	1			1	3	8	7	11	2	2
Y	4	28			2		2		26	3	2	2	1	0.5	4	4	1	0	24	4	1			1	4	8	6	10	2	2
Y	5												1	1	4	4	1	0		4	1	0		1					2	2
Y	6	29	6	6	3	2	3	2	21	2	2	2	1	1	4	4	1	1	26	4	1	1		1	4	11	6	11	2	2
P	1	29	6		3		2		16	2			0		4	4	0	0	22	3	1	0		1	3	9	6	9	1
P	2	32	6		3		3		18	2			1	0.5	4	4	0	0	26	3	1	0		1	3	9	7	9	2	2
P	3	28	6		3		2		16	1	2	2	0	0	4	4	0	0	21	3	1	0		0	3	8	5	6	4	1
P	4	38	5		3		2		16	1	2	2	0	0	4	4	1	0	23	4	1			1	4	9	8	8	2	1
P	5	33	7	8	3	3	2	3	16	2	2	2	0	0	4	4	0	0	28	4	1	1	0	1	4	9	5	9	2	2
P	6	35	6	8	3	3	3	3	18	2	2	2	0	0	4	4	1	1	24	3	1	0		0	4	9	7	10	4	2
G	1	31	12	6	3	2	3	3	19	2	1	2	0	0	4	4	0	0	22	3	1	0		0			6	7	2	2
G	2	27	5	6	4	1	4	4	20	1	1	2	0.5	0.5	4	4	1	0	21	3	1	0		1	3	8	4	8	2
G	3	30	9	8	3	2	3	3	17	2	2	2	0.5		4	4	0	0	21	3	1	0		0	4	8	6	8	2	2
G	4	29	8	9	2	2	3	2	16	2	2	2	0	0	4	4	1	0	26	4	1	0		1	4	9	7	7	2	2
G	5	23	5	5	2	2	4	3	15	1	2	1	0.5	0.5	4	4	1	1	19	4	1	0		0	4	7	6	8	1	1
U	1									2					4	4	1	1		3	1								1	1
U	2	26	5	5	2	2	3	3	19	4	2	2	1	1	4	4	1	0	27	3	1	1		1	3	7	5	9	1	1
U	3								18				1	1	4	4	1	1	24	3	1	0		1	2	9			1	1
U	4	27	5	5	3	2	3	2	19	3	2		1	1	4	4	1	1	23	2	1	0		1	2	9	6	10	1	1
C	1	25	4		2		3		19		2	2	1		4	4	1	1	23	3	1	0		1	3	6	5	9	1	1
C	2	22	5	6	2	2	3	2	20	3	2	1	1		3	3	1	1	27	3	1	0		1	3	8	6	10	1	1
C	3									3	2	2	1		4	4	1	1	24	3	1	0		1	4	8	7	9	1	1
C	4	26	4	4	2	2	3	3	22	2	2	2	1		4	4	0	0	27	3	1	1		1	4	9	5	10	1	1
M	1	23	6		2		3		17		2	1	1		4	4	0	0	23	3	1	0		1	4	7	5	8	2	3
M	2		5	7	3	2	2	2	16	3	2	1	1		4	4	0	0	23	3	1	1		1	3	8	5	7	2	2
M	3	24	6	6	2	2	2	3	16	2	1	1	0		4	4	1	0	20	3	1	1		1	3	8	7	8	2	2
M	4	27	5	6	3	2	3	3	18	2	2	2	1		4	4	1	0	25	3	1	1		1	4	8	6	8	3	1
M	5	25	7	6	3	2	3	3	16	2	2	2	1		4	4	0	0	23	3	1	0		1	4	8	5	8	2	2
N	1	26	6		3		2		17	2	2	1	0		4	4	1	1	21	3	1	0		1	4	7	5	7	2	1
N	2	28	6		2		3		18	1	2	1	1	0	4	4	0	0	23	3	1	0		1	3	8	6	8	2	2
N	3	31	5	5	3	3	3	3	17	1	2	2	0	0	4	4	1	0	23	3	1	0		1	3	8	7	8	2	2
N	4	30	6	6	3	3	3	3	16	2	2	2	1	0	4	4	1	0	22	3	1	0		0	4	9	7	8	2	2
N	5	26	6		3		3		17	2	2	2	0		4	4	1	0	26	3	1	0		1	4	8	4	8	2	2
N	6	29	7	6	2	3	3	2	18	2	2	2	1	0	4	4	0	0	22	4	1	0		1	3	8	6	7	2	2
F	1	27							22	4	2	2	1		4	4	1	1	30	3	1	2		1	3	9	7	11	1	1
F	2	29	7		3		2		21	3			1		4	4	1	0	29	3	1	0		1	2	8			1	1
F	3	29	6	6	2	2	3	2	20	4			1		4	4	1	1	27	3.5	1	0	1	1	4	11	8	12	2	1
F	4	26	6	7	2	2	2	2	22	5	2		1		4	4	1	0	29	3.5	1	0		1	3		5	11	2	2
F	5	34	6	5	2	3	2		20	4			1		4	4	1	1	29	3	1			1	3	9	5	11	2	2
F	6	29	6		2		3		22	4	2	2	1	0	4	4	1	0	28	3	1	0		1	4	9	5	10	1
J	1	31	4	4	2	2	2	2	22	3	2	2	1		4	4	1	0	24	3	1	2		1	4	7	5	10	2
J	2	28	6	6	2	2	3	3	18	2	2	2	1		4	4	1	1	24	3	1	1		1	3	8	4	11	2	2
J	3	29	4	4	2	2	3	3	21	3	2	2	1		4	4	1	1	28	3	1	1		1	3	10	6	12	2	2
J	4	30	5	5	2	2	3	4	23	4	2		1		4	4	1	0	25	2	1	1		1			5	10
J	5		7		2		3		20	2	2	2	1		4	4	1	1	23	3	1	1		1			5	10	2	2
J	6	30	5	6	2	2	2	2	22	3	2	2	1		4	4	1	0	29	3	1	1		1	3	8	5	10	2	2
L	1	27	6	5	2	2	3	2	24	3	2	2	1		4	4	1	1	27	3	1	0		1	3	10	7	11	2	2
L	2	29	6	6	2	2	3	3	24	3	2		1		4	4	1	0	27	3	1	1		1	4	9	7	14	2	2
L	3	30	6	6	2	2	3	2	26	2	2	2	1		4	4	1	1	28	3	1	1		1	4	9	6	10	2	2
L	4	30	6	7	2	2	3	2	24	2	2	2	1		4	4	1	1	30	3	1	1		1	4	10	8	9	2	2
L	5	28	6		2	2	3	3	23	2	2	2	1		4	4	1	1	28	3	1	1		1	3	10	6	11	1	1
T	1	24	7	5	2	1	3	3		4			1		4	4	1	1	31	4	1	0		1	3	10	5	12	2
T	2	29	5		3		2		22	4	2				4	4	1	0	26	3	1	0		1	4	10	5		2	2
T	3	31	6	6	3	2	2	2	26	3	1	2			4	4	1	1	28			0		1	4	10			2	2
T	4	27	6	5	2	2	3	3	22	4	2	2	1	1	4	4	1	1	29	4	1	0		1	3	8	5		2	1
T	5		4	6	2		2		24	3	2		1	1	4	4	1	0	32	3	1	1		1	4	10	6	11
S	1	28	4		2		3		26	3	2	2	1	0.5	4	4	1	1	26	3	1	1		1	3	9	5	11	1	2
S	2	29	5	6	2	2	3	3	22	3	2		0.5	0.5	4	4	0	0	24	3	1	1		1	3	10	4	10	2	2
S	3	27	5	4	2	2	2	3	24	3	2	3	1	0.5	4	4	0	0	30	3	1	2	1	1	4	10	4	10	2	2
S	4	30	5	6	2	2	3	3	23	4	2		0.5	0.5	4	4	0	0	24	3	1	1		0	3	8	5	10	2	1
S	5	26	6	4	2	2	2	2	21	3	2	2	1	0.5	4	4	1	1	26	3	1	1		1	3	9	6	10	2	1
S	6	30	5	3	1	2	2	2	22	3	2	2	0.5	0.5	4	4	1	0	27	3	1	2	1	0	4	9	6	9	2	2
E	1	26	7	4	3	2	3	3	29	3	2	2	0.5	0.5	4	4	1	1	31	3	1	1		1	3	9	7	12	2	2
E	2	30	7	5	2	2	2	2	22	3	2	2	1	1	4	4	1	1	29	3	1	2	0	1	4	11	6	12	2	1
E	3	30	5	5	2	2	3	3	25	2	3	2	1	1	4	4	1	1	30	3	1	1		1	4	10	7	13	2	1
E	4	28	6	5	2	2	2	3	24	3	2	2	1	1	4	4	1	1	30	3	1	1		1	4	8	5	12	2	2
E	5	30	6	6	2	2	3	3	25	4	2	2	1	1	4	4	1	1	30	3	1	1		1	3	9	6	13	2	2
E	6	27	6	6	3	2	2	3	28	2	2	2	1	1	4	4	1	1	30	2	1	1		1	4	9	6	14	2	1
W	1	25	5	5	2	2	3	3	16	2	1	1	1		4	4	0	0	18	6		0			3	7	8	8	1	1
W	2	24	6	5	1	2	3		18	2	2	1	1		4	4	0	0	22	4	1	0		0	3	7	6	8	1	1
W	3	25	5	4	2	2	2	2	16	2	2	1	1		4	4	1	0	19	3	1	0		0	3	7	5	8	2	1
W	4	28	5	5	2	2	2	2	17	2	2	1	1		4	4	1	1	20	3	1	0		0	3	9	7	7	2	2
W	5	24	5	4	2	2	3	3	15	2	1	1	1		4	4	0	0	21	4	1	0		0	4	6	5	8	1	1
W	6	23	5	3	2	2	3	3	16	2	2	1	1		4	4	0	0	21	4	1	0		0		8	6	7	2	2
X	1	31	8	9	3	3	2	2		3	1	1	1		4	4	0	0	25	3	1	0		1	4	9	7	10	2	2
X	2		8		3		3			3			1		4	4	1	0	29	3	1	0		1	3	8	6	7	2	2
X	3	31	7	7	3	3	3	2	15	2	2	2	1	0	4	4	0	0	27	4	1	0		1	4	8	7	8	2	1
X	4	34	6		2	3	3	3	15	3	2	2	1	0	4	4	1	0	24	4	1	0		1	3	5	7	8	2	1
X	5	28	8	7	4	3	4		17	3	2		0.5	0	4	4	1	0	28	3	1	0		1	3	7	7	9	2	2
X	6	27	9	7	4	3	2	3		2			0	0	4	4	0	0	24	4	1	0		1	3	6	7	8	2
A	1								17				0	0	4	4	1	0	21	3	1	0		0	4	8	5	8
A	2	31	5	6	3	3	2	2	17	2	2	1	0	0	4	4	0	0	22	3	1	0		0	4	7	5	5	2	2
A	3		5	6	3		2		14	2	2		0	0.5	4		1		21	3	1	0		0	4	8	5	7	1	2
A	4	31	4		1		3		18	2			0	0	4	4	1	0	23	3	1	0		0	4			7	2	2
A	5	26	5	5	3				18	1	2	2	0	0	4	4	0	0	21	3	1	0			4	8	7	5	2	2
R	1	28	7	4	2	2	3	3	19	3	1	2	1		4	4	1	1				1		1	3	9	6	9	1	2
R	2	25	6	5	2	2	3	3	18	3	2	2	1	1	4	4	1	0	27	3	1	0		1	3	8	6	8	1	2
R	3	28	4	4	2	1	2	3	21	4	1	1	1		4	4	1	1	25	3	1	0		1	3	7	6	10	2
R	4	27	4	4	2	2	2	3	18	4	2	3	1	1	4	4	1	1	26	3	1	1		1	3	8	8	9	1	2
R	5	30	5	5	2	2	2	2	16	2	2	1	1	1	4	4	1	1	28	4	1	0		1	4	9	6	9	1	3
R	6	28	4	5	2	2			22				1	1	4	4	1	1	28	3	1	0		1	3	9	5		1	1
Z	1	26	6		3		3		24	3	2	2	0	0	4	4	1	1	29	3	1	1	0	1	4	9	6	12	2
Z	2	31	9	6	2	2	3	3	21	4	3	2	1	0	4	4	1	1	28	4	1	1		1	3	10	6	12	2
Z	3	30	6		3		3		20	3	2	2	0	0	4	4	1	1	22	4	1	1		1	3	9	9	11	2	2
Z	4	32	5	7	2	2	3	3	21	4	2	2	0.5	0.5	4	4	1	1	27	4	1	1		1	4	10	6	8	2	1
Z	5	32	7		2		2		27	3	2	2	0	0	4	4	0	0	28	4	1	0		1	4	9	6	10	2	1
H	1	26	4	4	2		2		18	3	1	1	1	1	4	4	1	1	25	3	1	1		1	3	9	5	10	2
H	2	28	5		2		2		19	4	1	1	1	1	4	4	1	1	25			0		1	3	8	5	8	2	1
H	3	26	6	4	2		2		22	3	1	1	1	0	4	4	1	1	27	4	1	1		1	3	10	5	10	1	1
H	4	27	5	5	2	2	2	3	20	3	1	2	1	1	4	4	1	1	22	3	1	1		1	4	9	6	8	1	1
H	5		4		2				18	2	2	2	1	1	4	4	1	1	27	3	1	0			4	8	6	9	2
H	6		5	5	2	2	2	2	19	3	2	2	1	1	4	4	1	1	26	3	1	0		1	2	7	5	8	2	1
SH	1	20	8	9						2	1	1	1	1	4	4	0	0			1	1		1						3
SH	2	20	6	6						2	1	1	1	1	4	4	0	0			1	1		1						3
SH	3	20	8	8						2	1	1	1	1	4	3	0	0			1	1		1						2
SH	4	18	7	8						2	1	1	1	1	4	4	0	0			1	1		1						3
SH	5	18	6	7						2	1	1	1	1	4	4	0	1			1	1		1						3
SH	6	20	9	9						2	1	1	1	1	4	4	0	0			1	1		1						3
SH	7	18	8	7						2	1	1	1	1	4	4	0	0			1	1		0						2
SH	8	17	8	8						2	1	1	1	1	4	4	0	0			1	1		1						3
SH	9	19	6	7						2	1	1	1	1	4	4	0	0			1	1		1						3
SH	10	18	7	4						2	1	1	1	1	4	4	0	0			1	1		1						4
SH	11	20	4	4						2	1	1	1	1	4	4	0	0			1	1		1						2
SH	12	21	8	8						2	1	1	1	1	4	4	0	0			1	1		1						3
SH	13	18								2	1	1	1	1	4	4	0	0			1	1		1						3
SH	14	20								2	1	1	1	1	4	4	0	0			1	1		1						2
SH	15	20								2	1	1	1	1	4	4	0	0			1	1		1						3
SH	1	17
SH	2	17
SH	3	21
SH	4	17
SH	5	20
SH	6	18
SH	7	16
SH	8	19
SH	9	20
SH	10	20
SH	11	18
SH	12	18
SH	13	21
SH	14	18

## Sheet: Variable description
Variable name	Variable description	variable identification number in the paper
tube	The letter to identify the anonymized tubes
strain	Two letter code to identify the different strains
nobind	Identification number of each individual within each tube
ant.dens	Nb. of anterior setae on dens	12
post.bas.d.left	Nb. of posterior setae in basal group on dens, left side	13
post.bas.d.right	Nb. of posterior setae in basal group on dens, right side	13
post.outer.d.left	Nb. of posterior setae in outer-proximal group on dens, left side	14
post.outer.d.right	Nb. of posterior setae in outer-proximal group on dens, right side	14
post.inner.d.left	Nb. of posterior setae in inner-proximal group on dens, left side	15
post.inner.d.right	Nb. of posterior setae in inner-proximal group on dens, right side	15
man.anter	Nb. of anterior setae on manubrium	18
man.post.dist.tot	Nb. of apical setae on posterior side of manubrium	16
man.post.later.left	Nb. of posterior (dorsal) setae in lateral parts of manubrium, left side	17
man.post.later.right	Nb. of posterior (dorsal) setae in lateral parts of manubrium, right side	17
claw.tooth.left	Tooth on claw, left side (0=absent, 0.5=indistinct, 1=present)	10
claw.tooth.right	Tooth on claw, right side (0=absent, 0.5=indistinct, 1=present)	10
post.labial.basicalsetae.left	Nb. of postlabial setae on left side	02
post.labial.basicalsetae.right	Nb. of postlabial setae on right side	02
post.labial.add.left	Additional smaller post labial seta on left side	02
post.labial.add.right	Additional smaller post labial seta on right side	02
chaet.ant.I	Nb. of setae on Ant.I.	03
sens.ant.I.short	Nb. of long sensilla on Ant.I	04
sens.ant.I.long	Nb. of short sensilla on Ant.I	04
1.lat.add.sens.Ant.III.left	Nb. of sensilla on the left lateral side of Ant.III	05
1.lat.add.sens.Ant.III.right	Nb. of sensilla on the right lateral side of Ant.III	05
chaetae.PAO.enligne	The second guard seta along posterior edge of Post-Antennal Organ (0=not lined up, 1=lined up)	01
subc.2.upper	Nb. of setae on upper subcoxa of Leg II	06
subc.2.lower	Nb. of setae on lower subcoxa of Leg II	07
subc.3.upper	Nb. of setae on upper subcoxa of Leg III	08
subc.3.lower	Nb. of setae on lower subcoxa of Leg III	09
th.III.v.ch.left	Nb. of ventral setae on Th.III, left side	11
th.III.v.ch.right	Nb. of ventral setae on Th.III, right side	11

## Sheet: Tube identification
tube	strain
A	BR
B	PB
C	DK
D	AP
E	FI
F	US
G	BV
H	PB
I	GB
J	WI
K	GM
L	FI
M	HA
N	BV
O	US
P	HA
Q	BR
R	GM
S	WI
T	US
U	DK
V	US
W	GB
X	AP
Y	TO
Z	TO
SH	SH
