# Supplementary material for: Intraspecific Phenotypic Variation and Morphological Divergence of Strains of Folsomia candida (Willem) (Collembola: Isotomidae), the "Standard" Test Springtaill
Source: PLoS One. 2015 Sep 10;10(9):e0136047. doi: 10.1371/journal.pone.0136047 (PMC4565708; doi:10.1371/journal.pone.0136047)
Supplement: S1 Dataset — (ZIP) [file pone.0136047.s001.zip › Folsomia candida morphology.txt]

tube	nobind	ant.dens	post.bas.d.left	post.bas.d.right	post.outer.d.left	post.outer.d.right	post.inner.d.left	post.inner.d.right	man.anter	man.post.dist.tot	man.post.later.left	man.post.later.right	claw.tooth.left	claw.tooth.right	post.labial.basicalsetae.left	post.labial.basicalsetae.right	post.labial.add.left	post.labial.add.right	chaet.ant.I	sens.ant.I.short	sens.ant.I.long	1.lat.add.sens.Ant.III.left	1.lat.add.sens.Ant.III.right	chaetae.PAO.enligne	subc.2.upper	subc.2.lower	subc.3.upper	subc.3.lower	th.III.v.ch.left	th.III.v.ch.right
B	1	30	5	5	2	2	2	2	19	4	1	1	1		4	4	1	1	20	3	1	0	1	1	3	7	5	10	1	1
B	2	27	5	5	2	2	2	2	18	3	1	2	1		4	4	1	1	27	3	1	1		1	3	8	5	9	1	1
B	3	27	4	4	2	2	3	3	18	4	1	2	1		4	4	1	1	29	3	1			1	4	9	6	9	1	1
B	4	26	4	4	2	1	3	3	22	3	2	2	1		4	4	1	1	24	3	1	1		1	3	8	5	9	1	1
B	5	27	4	4	2	2	2	3	21	3	1	1	1		4	4	1	1	29	3	1	0		1	4	7	4	9	1	1
Q	1								16	2	1	1	0		4	4	0	0	21	3	1	0	0	0	3		7	8	2	1
Q	2	26	5	5	2	2	3	3	15	2	1	2	0		4	4	0	0	20	3	1	0	0	0	4	8	5	8	3	1
Q	3	26	5		2	2	4	2	16	0	1	1	0	0.5	4	4	0	0	23	3	1	0	0	0	4	8			2	2
Q	4	26	3		2		3			0	1	1	0	0.5	4	4	0	0	21	3	1	0	0	0	4	8	6	8	2	2
I	1	26	3		2		3		13	2	2		1	1	4	4	0	0	22	3	1	0	0	0	4	8	6	8	2	1
I	2	28	5		2		2		16	2	1		1	0	4	4	0	0	23	3	1	0	0	0	3	7	7	9	2	1
I	3	29	5	4	2	2	3	3	16	2	2	2	1	1	4	4	0	0	24					0	4	7	6	8	2	1
I	4	25	4		2				14	2	0	1	1		4	3	0	0	21	3		0		0			6	7	1	1
I	5	24	5		2		3		16	2	1	1	1		4	4	0	0	21	3	1	0		0	5	7	4	8	2	2
K	1	30	5	6	2	3	3	3	20	4	1		1	0.5	4	4	1	1	27	3	1	0		1	3	6	6	10	2	1
K	2	26	4	5	2	2	3	2	18	4	1		1	1	4	4	1	1	26	3	1	1		1	3	8	6	9	2	1
K	3	27	4		2		3		20		2	1	1		4	4	1	1	28	3	1			1					2	1
K	4		4		2		3			3			1	1	4	4	1	1						0	3				1	1
K	5	26	5		2	2	3	3	20	3			1	1	4	4	1	1				1	0	1					1	1
K	6	29	4		2	2	2	3	21				1	1	4	4	1	0				1							1
D	1	28	7	7	4	2	3	4	12	3	2	1	1	0	4	4	1	1	25	3	1	0	0	1	4	9	6	7	2	1
D	2	35	7	8	2	4	2	4	15	3	1	2	0	0	4	4	0	0		4	1			0	3	8	7		2	2
D	3		7	6	3	3	3	3	15	3	2	2			4	4	0	1	24	3	1	0		1	4	8	7	10	2	2
D	4	29	6	6	3	3	3	3	18	3	1	2	1	0.5	4	4	0	0	27	3	1	0		1	3	7	6	8	2	2
D	5		7										0	0	4	4	1	0	27	3	1	0		1	3	8	6	8	2	2
D	6	32	9		2		2		11				0	1	4	4	1	0	25	3	1	0		0	3	8	7	9	2	2
Y	1	28	5		2		2		22	3	2	2	1	1	4	4	1	1	30	4	1	1		1	4	9	7	10	2	2
Y	2	33	6	6	2	2	2	2	24	2	2	2	0.5	0.5	4	4	1	0	30	4	1	0	1	1	3	11	7	10	2	2
Y	3												1	1	4	4	1	1	30	4	1			1	3	8	7	11	2	2
Y	4	28			2		2		26	3	2	2	1	0.5	4	4	1	0	24	4	1			1	4	8	6	10	2	2
Y	5												1	1	4	4	1	0		4	1	0		1					2	2
Y	6	29	6	6	3	2	3	2	21	2	2	2	1	1	4	4	1	1	26	4	1	1		1	4	11	6	11	2	2
P	1	29	6		3		2		16	2			0		4	4	0	0	22	3	1	0		1	3	9	6	9	1
P	2	32	6		3		3		18	2			1	0.5	4	4	0	0	26	3	1	0		1	3	9	7	9	2	2
P	3	28	6		3		2		16	1	2	2	0	0	4	4	0	0	21	3	1	0		0	3	8	5	6	4	1
P	4	38	5		3		2		16	1	2	2	0	0	4	4	1	0	23	4	1			1	4	9	8	8	2	1
P	5	33	7	8	3	3	2	3	16	2	2	2	0	0	4	4	0	0	28	4	1	1	0	1	4	9	5	9	2	2
P	6	35	6	8	3	3	3	3	18	2	2	2	0	0	4	4	1	1	24	3	1	0		0	4	9	7	10	4	2
G	1	31	12	6	3	2	3	3	19	2	1	2	0	0	4	4	0	0	22	3	1	0		0			6	7	2	2
G	2	27	5	6	4	1	4	4	20	1	1	2	0.5	0.5	4	4	1	0	21	3	1	0		1	3	8	4	8	2
G	3	30	9	8	3	2	3	3	17	2	2	2	0.5		4	4	0	0	21	3	1	0		0	4	8	6	8	2	2
G	4	29	8	9	2	2	3	2	16	2	2	2	0	0	4	4	1	0	26	4	1	0		1	4	9	7	7	2	2
G	5	23	5	5	2	2	4	3	15	1	2	1	0.5	0.5	4	4	1	1	19	4	1	0		0	4	7	6	8	1	1
U	1									2					4	4	1	1		3	1								1	1
U	2	26	5	5	2	2	3	3	19	4	2	2	1	1	4	4	1	0	27	3	1	1		1	3	7	5	9	1	1
U	3								18				1	1	4	4	1	1	24	3	1	0		1	2	9			1	1
U	4	27	5	5	3	2	3	2	19	3	2		1	1	4	4	1	1	23	2	1	0		1	2	9	6	10	1	1
C	1	25	4		2		3		19		2	2	1		4	4	1	1	23	3	1	0		1	3	6	5	9	1	1
C	2	22	5	6	2	2	3	2	20	3	2	1	1		3	3	1	1	27	3	1	0		1	3	8	6	10	1	1
C	3									3	2	2	1		4	4	1	1	24	3	1	0		1	4	8	7	9	1	1
C	4	26	4	4	2	2	3	3	22	2	2	2	1		4	4	0	0	27	3	1	1		1	4	9	5	10	1	1
M	1	23	6		2		3		17		2	1	1		4	4	0	0	23	3	1	0		1	4	7	5	8	2	3
M	2		5	7	3	2	2	2	16	3	2	1	1		4	4	0	0	23	3	1	1		1	3	8	5	7	2	2
M	3	24	6	6	2	2	2	3	16	2	1	1	0		4	4	1	0	20	3	1	1		1	3	8	7	8	2	2
M	4	27	5	6	3	2	3	3	18	2	2	2	1		4	4	1	0	25	3	1	1		1	4	8	6	8	3	1
M	5	25	7	6	3	2	3	3	16	2	2	2	1		4	4	0	0	23	3	1	0		1	4	8	5	8	2	2
N	1	26	6		3		2		17	2	2	1	0		4	4	1	1	21	3	1	0		1	4	7	5	7	2	1
N	2	28	6		2		3		18	1	2	1	1	0	4	4	0	0	23	3	1	0		1	3	8	6	8	2	2
N	3	31	5	5	3	3	3	3	17	1	2	2	0	0	4	4	1	0	23	3	1	0		1	3	8	7	8	2	2
N	4	30	6	6	3	3	3	3	16	2	2	2	1	0	4	4	1	0	22	3	1	0		0	4	9	7	8	2	2
N	5	26	6		3		3		17	2	2	2	0		4	4	1	0	26	3	1	0		1	4	8	4	8	2	2
N	6	29	7	6	2	3	3	2	18	2	2	2	1	0	4	4	0	0	22	4	1	0		1	3	8	6	7	2	2
F	1	27							22	4	2	2	1		4	4	1	1	30	3	1	2		1	3	9	7	11	1	1
F	2	29	7		3		2		21	3			1		4	4	1	0	29	3	1	0		1	2	8			1	1
F	3	29	6	6	2	2	3	2	20	4			1		4	4	1	1	27	3.5	1	0	1	1	4	11	8	12	2	1
F	4	26	6	7	2	2	2	2	22	5	2		1		4	4	1	0	29	3.5	1	0		1	3		5	11	2	2
F	5	34	6	5	2	3	2		20	4			1		4	4	1	1	29	3	1			1	3	9	5	11	2	2
F	6	29	6		2		3		22	4	2	2	1	0	4	4	1	0	28	3	1	0		1	4	9	5	10	1
J	1	31	4	4	2	2	2	2	22	3	2	2	1		4	4	1	0	24	3	1	2		1	4	7	5	10	2
J	2	28	6	6	2	2	3	3	18	2	2	2	1		4	4	1	1	24	3	1	1		1	3	8	4	11	2	2
J	3	29	4	4	2	2	3	3	21	3	2	2	1		4	4	1	1	28	3	1	1		1	3	10	6	12	2	2
J	4	30	5	5	2	2	3	4	23	4	2		1		4	4	1	0	25	2	1	1		1			5	10
J	5		7		2		3		20	2	2	2	1		4	4	1	1	23	3	1	1		1			5	10	2	2
J	6	30	5	6	2	2	2	2	22	3	2	2	1		4	4	1	0	29	3	1	1		1	3	8	5	10	2	2
L	1	27	6	5	2	2	3	2	24	3	2	2	1		4	4	1	1	27	3	1	0		1	3	10	7	11	2	2
L	2	29	6	6	2	2	3	3	24	3	2		1		4	4	1	0	27	3	1	1		1	4	9	7	14	2	2
L	3	30	6	6	2	2	3	2	26	2	2	2	1		4	4	1	1	28	3	1	1		1	4	9	6	10	2	2
L	4	30	6	7	2	2	3	2	24	2	2	2	1		4	4	1	1	30	3	1	1		1	4	10	8	9	2	2
L	5	28	6		2	2	3	3	23	2	2	2	1		4	4	1	1	28	3	1	1		1	3	10	6	11	1	1
T	1	24	7	5	2	1	3	3		4			1		4	4	1	1	31	4	1	0		1	3	10	5	12	2
T	2	29	5		3		2		22	4	2				4	4	1	0	26	3	1	0		1	4	10	5		2	2
T	3	31	6	6	3	2	2	2	26	3	1	2			4	4	1	1	28			0		1	4	10			2	2
T	4	27	6	5	2	2	3	3	22	4	2	2	1	1	4	4	1	1	29	4	1	0		1	3	8	5		2	1
T	5		4	6	2		2		24	3	2		1	1	4	4	1	0	32	3	1	1		1	4	10	6	11
S	1	28	4		2		3		26	3	2	2	1	0.5	4	4	1	1	26	3	1	1		1	3	9	5	11	1	2
S	2	29	5	6	2	2	3	3	22	3	2		0.5	0.5	4	4	0	0	24	3	1	1		1	3	10	4	10	2	2
S	3	27	5	4	2	2	2	3	24	3	2	3	1	0.5	4	4	0	0	30	3	1	2	1	1	4	10	4	10	2	2
S	4	30	5	6	2	2	3	3	23	4	2		0.5	0.5	4	4	0	0	24	3	1	1		0	3	8	5	10	2	1
S	5	26	6	4	2	2	2	2	21	3	2	2	1	0.5	4	4	1	1	26	3	1	1		1	3	9	6	10	2	1
S	6	30	5	3	1	2	2	2	22	3	2	2	0.5	0.5	4	4	1	0	27	3	1	2	1	0	4	9	6	9	2	2
E	1	26	7	4	3	2	3	3	29	3	2	2	0.5	0.5	4	4	1	1	31	3	1	1		1	3	9	7	12	2	2
E	2	30	7	5	2	2	2	2	22	3	2	2	1	1	4	4	1	1	29	3	1	2	0	1	4	11	6	12	2	1
E	3	30	5	5	2	2	3	3	25	2	3	2	1	1	4	4	1	1	30	3	1	1		1	4	10	7	13	2	1
E	4	28	6	5	2	2	2	3	24	3	2	2	1	1	4	4	1	1	30	3	1	1		1	4	8	5	12	2	2
E	5	30	6	6	2	2	3	3	25	4	2	2	1	1	4	4	1	1	30	3	1	1		1	3	9	6	13	2	2
E	6	27	6	6	3	2	2	3	28	2	2	2	1	1	4	4	1	1	30	2	1	1		1	4	9	6	14	2	1
W	1	25	5	5	2	2	3	3	16	2	1	1	1		4	4	0	0	18	6		0			3	7	8	8	1	1
W	2	24	6	5	1	2	3		18	2	2	1	1		4	4	0	0	22	4	1	0		0	3	7	6	8	1	1
W	3	25	5	4	2	2	2	2	16	2	2	1	1		4	4	1	0	19	3	1	0		0	3	7	5	8	2	1
W	4	28	5	5	2	2	2	2	17	2	2	1	1		4	4	1	1	20	3	1	0		0	3	9	7	7	2	2
W	5	24	5	4	2	2	3	3	15	2	1	1	1		4	4	0	0	21	4	1	0		0	4	6	5	8	1	1
W	6	23	5	3	2	2	3	3	16	2	2	1	1		4	4	0	0	21	4	1	0		0		8	6	7	2	2
X	1	31	8	9	3	3	2	2		3	1	1	1		4	4	0	0	25	3	1	0		1	4	9	7	10	2	2
X	2		8		3		3			3			1		4	4	1	0	29	3	1	0		1	3	8	6	7	2	2
X	3	31	7	7	3	3	3	2	15	2	2	2	1	0	4	4	0	0	27	4	1	0		1	4	8	7	8	2	1
X	4	34	6		2	3	3	3	15	3	2	2	1	0	4	4	1	0	24	4	1	0		1	3	5	7	8	2	1
X	5	28	8	7	4	3	4		17	3	2		0.5	0	4	4	1	0	28	3	1	0		1	3	7	7	9	2	2
X	6	27	9	7	4	3	2	3		2			0	0	4	4	0	0	24	4	1	0		1	3	6	7	8	2
A	1								17				0	0	4	4	1	0	21	3	1	0		0	4	8	5	8
A	2	31	5	6	3	3	2	2	17	2	2	1	0	0	4	4	0	0	22	3	1	0		0	4	7	5	5	2	2
A	3		5	6	3		2		14	2	2		0	0.5	4		1		21	3	1	0		0	4	8	5	7	1	2
A	4	31	4		1		3		18	2			0	0	4	4	1	0	23	3	1	0		0	4			7	2	2
A	5	26	5	5	3				18	1	2	2	0	0	4	4	0	0	21	3	1	0			4	8	7	5	2	2
R	1	28	7	4	2	2	3	3	19	3	1	2	1		4	4	1	1				1		1	3	9	6	9	1	2
R	2	25	6	5	2	2	3	3	18	3	2	2	1	1	4	4	1	0	27	3	1	0		1	3	8	6	8	1	2
R	3	28	4	4	2	1	2	3	21	4	1	1	1		4	4	1	1	25	3	1	0		1	3	7	6	10	2
R	4	27	4	4	2	2	2	3	18	4	2	3	1	1	4	4	1	1	26	3	1	1		1	3	8	8	9	1	2
R	5	30	5	5	2	2	2	2	16	2	2	1	1	1	4	4	1	1	28	4	1	0		1	4	9	6	9	1	3
R	6	28	4	5	2	2			22				1	1	4	4	1	1	28	3	1	0		1	3	9	5		1	1
Z	1	26	6		3		3		24	3	2	2	0	0	4	4	1	1	29	3	1	1	0	1	4	9	6	12	2
Z	2	31	9	6	2	2	3	3	21	4	3	2	1	0	4	4	1	1	28	4	1	1		1	3	10	6	12	2
Z	3	30	6		3		3		20	3	2	2	0	0	4	4	1	1	22	4	1	1		1	3	9	9	11	2	2
Z	4	32	5	7	2	2	3	3	21	4	2	2	0.5	0.5	4	4	1	1	27	4	1	1		1	4	10	6	8	2	1
Z	5	32	7		2		2		27	3	2	2	0	0	4	4	0	0	28	4	1	0		1	4	9	6	10	2	1
H	1	26	4	4	2		2		18	3	1	1	1	1	4	4	1	1	25	3	1	1		1	3	9	5	10	2
H	2	28	5		2		2		19	4	1	1	1	1	4	4	1	1	25			0		1	3	8	5	8	2	1
H	3	26	6	4	2		2		22	3	1	1	1	0	4	4	1	1	27	4	1	1		1	3	10	5	10	1	1
H	4	27	5	5	2	2	2	3	20	3	1	2	1	1	4	4	1	1	22	3	1	1		1	4	9	6	8	1	1
H	5		4		2				18	2	2	2	1	1	4	4	1	1	27	3	1	0			4	8	6	9	2
H	6		5	5	2	2	2	2	19	3	2	2	1	1	4	4	1	1	26	3	1	0		1	2	7	5	8	2	1
SH	1	20	8	9						2	1	1	1	1	4	4	0	0			1	1		1						3
SH	2	20	6	6						2	1	1	1	1	4	4	0	0			1	1		1						3
SH	3	20	8	8						2	1	1	1	1	4	3	0	0			1	1		1						2
SH	4	18	7	8						2	1	1	1	1	4	4	0	0			1	1		1						3
SH	5	18	6	7						2	1	1	1	1	4	4	0	1			1	1		1						3
SH	6	20	9	9						2	1	1	1	1	4	4	0	0			1	1		1						3
SH	7	18	8	7						2	1	1	1	1	4	4	0	0			1	1		0						2
SH	8	17	8	8						2	1	1	1	1	4	4	0	0			1	1		1						3
SH	9	19	6	7						2	1	1	1	1	4	4	0	0			1	1		1						3
SH	10	18	7	4						2	1	1	1	1	4	4	0	0			1	1		1						4
SH	11	20	4	4						2	1	1	1	1	4	4	0	0			1	1		1						2
SH	12	21	8	8						2	1	1	1	1	4	4	0	0			1	1		1						3
SH	13	18								2	1	1	1	1	4	4	0	0			1	1		1						3
SH	14	20								2	1	1	1	1	4	4	0	0			1	1		1						2
SH	15	20								2	1	1	1	1	4	4	0	0			1	1		1						3
SH	1	17
SH	2	17
SH	3	21
SH	4	17
SH	5	20
SH	6	18
SH	7	16
SH	8	19
SH	9	20
SH	10	20
SH	11	18
SH	12	18
SH	13	21
SH	14	18
