# Supplementary material for: Intraspecific Phenotypic Variation and Morphological Divergence of Strains of Folsomia candida (Willem) (Collembola: Isotomidae), the "Standard" Test Springtaill
Source: PLoS One. 2015 Sep 10;10(9):e0136047. doi: 10.1371/journal.pone.0136047 (PMC4565708; doi:10.1371/journal.pone.0136047)
Supplement: S1 Dataset — (ZIP) [file pone.0136047.s001.zip › Tube and strain indentification.txt]

tube	strain
A	BR
B	PB
C	DK
D	AP
E	FI
F	US
G	BV
H	PB
I	GB
J	WI
K	GM
L	FI
M	HA
N	BV
O	US
P	HA
Q	BR
R	GM
S	WI
T	US
U	DK
V	US
W	GB
X	AP
Y	TO
Z	TO
SH	SH
